# Supplementary material for: A model of infection in honeybee colonies with social immunity
Source: PLoS One. 2021 Feb 22;16(2):e0247294. doi: 10.1371/journal.pone.0247294 (PMC7899363; doi:10.1371/journal.pone.0247294)
Supplement: S1 File — (ODE) [file pone.0247294.s004.ode]

B'= E0 -B/nB \
-pt0*kNL*B*iN

iB' = -iB/nB \
+pt0*kNL*B*iN \
-krem*iB*N \
-kd*iB

N'= B/nB -N/nN \
-kiR*N \
-krem*iB*N*ptrem

iN'= iB/nB -iN/nN \
+kiR*N \
-krem*iN*N \
+krem*iB*N*ptrem \
-kd*iN

B(0)=1400
N(0)=700

# kiR=pt1*kRN*iR1
p kiR=0.0005
p pt0=0.3
p E0=120
p krem=0.0025
p nB=20, nN=10
p kNL=0.1
p ptrem=0.0
p kd=0.0

@ bound=1000000, maxstor=1000000
@ total=1440, dt=0.01
@ xlo=-10, xhi=1440, ylo=-50, yhi=2000
@ nplot=2, yp1=N, yp2=iN
@ method=stiff

done
