# Supplementary material for: A model of infection in honeybee colonies with social immunity
Source: PLoS One. 2021 Feb 22;16(2):e0247294. doi: 10.1371/journal.pone.0247294 (PMC7899363; doi:10.1371/journal.pone.0247294)
Supplement: S2 File — (ODE) [file pone.0247294.s005.ode]

F0'= -kr*F0 \
+kFR*F1*(R0+iR0) \
+R0/(nR*dW) -F0/(nF*dW)


F1'= kr*F0 \
-kFR*F1*(R0+iR0) \
+R1/(nR*dW) -F1/(nF*dW)


iF0'= -kr*iF0 \
+kFR*iF1*(R0+iR0) \
+iR0/(nR*dW) -iF0/(nF*dW)


iF1'= psurv*kr*iF0 \
-kFR*iF1*(R0+iR0) \
+iR1/(nR*dW) -iF1/(nF*dW)


R0'= -kFR*F1*R0 \
-kFR*iF1*R0 \
+R1/ts \
+N/(nN*dW) -R0/(nR*dW)


R1'= kFR*F1*R0 \
+(1-pt2)*kFR*iF1*R0 \
-R1/ts \
-R1/(nR*dW)


iR0'= -kFR*F1*iR0 \
-kFR*iF1*iR0 \
+iR1/ts \
+iN/(nN*dW) -iR0/(nR*dW)


iR1'= kFR*F1*iR0 \
+kFR*iF1*iR0 \
+pt2*kFR*iF1*R0 \
-iR1/ts \
-iR1/(nR*dW)


N'= -pt1*kRN*N*iR1 \
+B/nB -N/(nN*dW)


iN'= pt1*kRN*N*iR1 \
-krem*iN*N \
+iB/nB -iN/(nN*dW)


B'= E0 -B/nB \
-pt0*kNL*B*iN


iB' = -iB/nB \
-krem*iB*N \
+pt0*kNL*B*iN


B(0)=1400
N(0)=700
R0(0)=770
F0(0)=980

aux FTOT=F0+F1+iF0+iF1
aux Fh=F0+F1
aux Fi=iF0+iF1
aux RTOT=R0+R1+iR0+iR1
aux Rh=R0+R1
aux Ri=iR0+iR1
aux WTOT=F0+F1+iF0+iF1+iF0+iF1+R0+R1+iR0+iR1+iR0+iR1+N+iN
aux fFi=(iF0+iF1)/(iF0+iF1+F0+F1)
aux fWi=(iN+iR0+iR1)/(iN+iR0+iR1+N+R0+R1)

winter = (mod(t,360)>210) & (mod(t,360)<360) 
ton = t>360

E0=(1-winter)*E0max + winter*E0min
aux E0=E0

kr=(1-winter)*krmax + winter*krmin

dW=winter*dWmax + (1-winter)*dWmin

p E0max=300, E0min=0
p krmax=0.5, krmin=0
p krem=0.0025
p kNL=0.1, kFR=1.44, kRN=0.5, pt0=0.3, pt1=0.3, pt2=0.3
p psurv=0
p nB=20, nN=10, nR=11, nF=14, ts=0.01
p dWmax=4, dWmin=1

@ bound=1000000, maxstor=1000000
@ total=1440, dt=0.01
@ xlo=-10, xhi=1440, ylo=-50, yhi=20000
@ nplot=4, yp1=RTOT, yp2=Ri, yp3=FTOT, yp4=Fi
@ method=stiff

done
