# Supplementary material for: A model of infection in honeybee colonies with social immunity
Source: PLoS One. 2021 Feb 22;16(2):e0247294. doi: 10.1371/journal.pone.0247294 (PMC7899363; doi:10.1371/journal.pone.0247294)
Supplement: S3 File — (CPP) [file pone.0247294.s006.cpp]

// Library
#include <stdio.h>
#include <math.h>
#include <iostream>    	// using IO functions // library for cin and cout
#include <stdlib.h>     // library for exit()
#include <time.h>		// library for srand ( time(NULL) );
#include <cstdlib>		// library for rand() and RAND_MAX
#include <unistd.h>		// library for getpid
#include <string>      	// using string
#include <vector>
using namespace std;

///////////////////////////////////////////////////////////////////////////
///////////////////////////////////////////////////////////////////////////


// Parameters
const double tend=1080.00; // 3 years

double kr=0.0;
const double kr_min=0.0;
const double kr_max=0.5;

double E0=1000.0;
const double E0_min=0.0;
const double E0_max=1000.00;

const double kFR=1.44;
const double pt1=0.3;

const double kRN=0.5;
const double pt2=0.3;

const double kNL=0.1;
const double pt0=0.3;

const double psurv=0.0;

const double ts=0.01;
const double krem=0.0025;

double dwinter=4.0;
bool infect=false;

const double nB=20, nN=10, nR=11, nF=14; 

double Bend=0.0;
double Nend=0.0;
double iBend=0.0;
double iNend=0.0;
double R0end=0.0;
double iR0end=0.0;
double R1end=0.0;
double iR1end=0.0;
double F0end=0.0;
double iF0end=0.0;
double F1end=0.0;
double iF1end=0.0;
double tyear0=0.0, tyear=0.0;

// declare functions
double randNumber()
{
    double value = rand()/((double)RAND_MAX + 1);
    return value;
}

/* internal filenames */
FILE *output;
FILE *seedint;
FILE *logseed;
FILE *b360;

// Test driver function
int main(int argc, char* argv[])
{

	/* external filenames */
	output=fopen("rundata.txt", "w");
	seedint=fopen("seedint.txt", "w");
	logseed=fopen("logseed.txt", "a");
	b360=fopen("b360.txt", "a");

	int seed=(unsigned) time(NULL) * getpid();	// seed for random numbers
	//int seed=-484599986;
	fprintf(seedint, "%i\n", seed);
	srand( seed );


for (int i_colony = 0; i_colony < 1; i_colony++)
{

	// Initial condition near steady state (of E0=1000 at day 360)
	int Brood = 11;
	int iBrood = 0;
	int Nurse = 1150;
	int iNurse = 0;
	int Receiver0 = 4425;
	int iReceiver0 = 0;
	int Receiver1 = 70;
	int iReceiver1 = 0;
	int Forager0 = 10809;
	int iForager0 = 0;
	int Forager1 = 0;
	int iForager1 = 0;

	double tsim=0.00;
	int i_step=1;					// for counting simulation step
	
	//print header to b360.txt
	//fprintf(b360, "tyear\ttsim\tB360\tN360\tseed\tcollapse\n");

	//print initial condition to output BEGIN
	fprintf(output, "tsim\tBrood\tiBrood\tNurse\tiNurse\tReceiver0\tiReceiver0\tReceiver1\tiReceiver1\tForager0\tiForager0\tForager1\tiForager1\n");

	fprintf(output, "%f\t%i\t%i\t%i\t%i\t%i\t%i\t%i\t%i\t%i\t%i\t%i\t%i\n", tsim, Brood, iBrood, Nurse, iNurse, Receiver0, iReceiver0, Receiver1, iReceiver1, Forager0, iForager0, Forager1, iForager1);
	//print initial condition to output END

	// main (time) loop
	do
	{
		
		// introduce infection after the second year
		if(infect==false)
		{
			if(tsim>360) 
			{
				iForager1=1;	
				infect=true;	
			}
		}
		
		// seasonal effect
		tyear0=tyear;
		tyear=tsim;
		while(tyear>360) { tyear=tyear-360; }
		
		if(tyear<tyear0)
		{
			// entering a new year
			if(tsim>500) // start writing only at the end of 2nd year and so on
			{
				fprintf(b360, "%f\t%f\t%f\t%f\t%f\t%f\t%f\t%f\t%f\t%f\t%f\t%f\t%f\t%f\t%i\t0\n", tyear, tsim, Bend, Nend, iBend, iNend, R0end, iR0end, R1end, iR1end, F0end, iF0end, F1end, iF1end, seed);
			}
			Bend=Brood;
			Nend=Nurse;
			iBend=iBrood;
			iNend=iNurse;
			R0end=Receiver0;
			iR0end=iReceiver0;
			R1end=Receiver1;
			iR1end=iReceiver1;
			F0end=Forager0;
			iF0end=iForager0;
			F1end=Forager1;
			iF1end=iForager1;
		}
		
		if( tyear >=210 )
		{
			// winter season
			E0=E0_min;
			kr=kr_min;
			dwinter=4.0;
		}
		else
		{
			E0=E0_max;
			kr=kr_max;
			dwinter=1.0;
		}
		
		//update propensity rates
		double p0=0.0;
		double p1=p0+ kr*Forager0;
		double p2=p1+ kr*iForager0;
		double p3=p2+ kFR*Forager1*Receiver0;
		double p4=p3+ kFR*Forager1*iReceiver0;
		double p5=p4+ kFR*iForager1*Receiver0;
		double p6=p5+ kFR*iForager1*iReceiver0;
		double p7=p6+ 1/ts*Receiver1;
		double p8=p7+ 1/ts*iReceiver1;
		double p9=p8+ kRN*iReceiver1*Nurse;
		double p10=p9+ kNL*iNurse*Brood;
		double p11=p10+ krem*Nurse*iNurse;
		double p12=p11+ krem*Nurse*iBrood;
		double p13=p12+ E0;
		double p14=p13+ Brood/nB;
		double p15=p14+ iBrood/nB;
		double p16=p15+ Nurse/(nN*dwinter);
		double p17=p16+ iNurse/(nN*dwinter);
		double p18=p17+ Receiver0/(nR*dwinter);
		double p19=p18+ iReceiver0/(nR*dwinter);
		double p20=p19+ Receiver1/(nR*dwinter);
		double p21=p20+ iReceiver1/(nR*dwinter);
		double p22=p21+ Forager0/(nF*dwinter);
		double p23=p22+ iForager0/(nF*dwinter);
		double p24=p23+ Forager1/(nF*dwinter);
		double p25=p24+ iForager1/(nF*dwinter);
		double pLast=p25+ 0.0;


		if(pLast<=0) { std::cout << "error: pLast<=0\n"; exit(1); }

   		double p[27]={p0,p1,p2,p3,p4,p5,p6,p7,p8,p9,p10,p11,p12,p13,p14,p15,p16,p17,p18,p19,p20,p21,p22,p23,p24,p25,pLast};
   		double rnum1=0.0;
	   	while(rnum1==0) rnum1=randNumber()*pLast;

	   	int j=0;
		for(j=0; j<26; j++)
		{
			if( rnum1<=p[j+1] && rnum1>p[j] )
			{
				j=j+1;
				break;
			}
		}
		if(j==0) { std::cout << "error: j=0\n"; exit(1); }
		if(j>=26) { std::cout << "error: j>=26\n"; exit(1); }

		//update time
		double rnum2=0.0;
		while(rnum2==0) rnum2=randNumber();
		double tinc=-log(rnum2)/pLast;
		if( tinc<=0 ) { std::cout << pLast << " error: tinc<=0\n"; exit(1); }
		tsim=tsim+tinc;

		//update states
		switch (j)
		{
			case 1:
			{
				Forager0--; Forager1++;
				break;
			}

			case 2:
			{
				double rnum=0.0;
			   	while(rnum==0) rnum=randNumber();
				if(rnum < psurv)
				{
					iForager0--;
					iForager1++;	
				}
				else
				{
					iForager0--; // iForager does not return from foraging
				}
				
				break;
			}

			case 3:
			{
				Forager1--; Forager0++;
				Receiver0--; Receiver1++;

				break;
			}

			case 4:
			{
				Forager1--; Forager0++;
				iReceiver0--; iReceiver1++;

				break;
			}

			case 5:
			{
				double rnum=0.0;
			   	while(rnum==0) rnum=randNumber();
			   	if(rnum < pt2)
			   	{
					iForager1--; iForager0++;
					Receiver0--; iReceiver1++;
			   	}
			   	else
			   	{
			   		iForager1--; iForager0++;
					Receiver0--; Receiver1++;
			   	}

				break;
			}

			case 6:
			{
				iForager1--; iForager0++;
				iReceiver0--; iReceiver1++;
					
				break;
			}

			case 7:
			{
				Receiver1--; Receiver0++;
				
				break;
			}

			case 8:
			{
				iReceiver1--; iReceiver0++;
				
				break;
			}

			case 9:
			{
				double rnum=0.0;
			   	while(rnum==0) rnum=randNumber();
			   	if(rnum < pt1)
			   	{
			   		Nurse--; iNurse++;	
			   	}
			   	else
			   	{
			   		// Nothing happens
			   	}
				
				break;
			}

			case 10:
			{
				double rnum=0.0;
			   	while(rnum==0) rnum=randNumber();
			   	if(rnum < pt0)
			   	{
			   		Brood--; iBrood++;	
			   	}
			   	else
			   	{
			   		// Nothing happens
			   	}	

				break;
			}

			case 11:
			{
				iNurse--;

				break;
			}

			case 12:
			{
				iBrood--;

				break;

			}

			case 13:
			{
				Brood++;

				break;
			}

			case 14:
			{
				Brood--; Nurse++;

				break;
			}			
			
			case 15:
			{
				iBrood--; iNurse++;

				break;
			}

			case 16:
			{
				Nurse--; Receiver0++;
				
				break;
			}

			case 17:
			{
				iNurse--; iReceiver0++;

				break;
			}

			case 18:
			{
				Receiver0--; Forager0++;

				break;
			}

			case 19:
			{
				iReceiver0--; iForager0++;

				break;
			}

			case 20:
			{
				Receiver1--; Forager1++;

				break;
			}

			case 21:
			{
				iReceiver1--; iForager1++;
				
				break;
			}
			
			case 22:
			{
				Forager0--;
				
				break;
			}
			
			case 23:
			{
				iForager0--;
				
				break;
			}
			
			case 24:
			{
				Forager1--;
				
				break;
			}
			
			case 25:
			{
				iForager1--;
				
				break;
			}

			default:
			{
				std::cout << "error: no case found\n"; exit(1);
			}
		}

		i_step++;
		//if(0)
		if(i_step % 10000 == 0)
 		{
			fprintf(output, "%f\t%i\t%i\t%i\t%i\t%i\t%i\t%i\t%i\t%i\t%i\t%i\t%i\n", tsim, Brood, iBrood, Nurse, iNurse, Receiver0, iReceiver0, Receiver1, iReceiver1, Forager0, iForager0, Forager1, iForager1);
 		}
	
	//Check for colony collapse
	//if(  (iNurse+iReceiver0+iReceiver1)/(iNurse+iReceiver0+iReceiver1+Nurse+Receiver0+Receiver1) > 0.8  )
	//{
	//	fprintf(logseed, "%i\t%f\n", seed, tsim );
	//	fprintf(b360, "%f\t%f\t%f\t%f\t%f\t%f\t%f\t%f\t%f\t%f\t%f\t%f\t%f\t%f\t%i\t1\n", tyear, tsim, Bend, Nend, iBend, iNend, R0end, iR0end, R1end, iR1end, F0end, iF0end, F1end, iF1end, seed);
	//	break;
	//}

	} while(tsim<tend);
	// close curly bracket for the main (time) loop (do loop)

	fprintf(output, "%f\t%i\t%i\t%i\t%i\t%i\t%i\t%i\t%i\t%i\t%i\t%i\t%i\n", tsim, Brood, iBrood, Nurse, iNurse, Receiver0, iReceiver0, Receiver1, iReceiver1, Forager0, iForager0, Forager1, iForager1);

}
	
	fclose(output);
	fclose(seedint);
	fclose(logseed);
	fclose(b360);

	return 0;
}
